# Supplementary material for: Difficulties with Emotion Regulation during COVID-19 and Associations with Boredom in College Students
Source: Behav Sci (Basel). 2022 Aug 20;12(8):296. doi: 10.3390/bs12080296 (PMC9404998; doi:10.3390/bs12080296)
Supplement: Supplementary file 1 [file behavsci-12-00296-s001.zip]

Archive with 1 entries (1 files):
- behavsci-1841682-supplementary.pdf
